# Supplementary material for: Histidine Hydrogen-Deuterium Exchange Mass Spectrometry for Probing the Microenvironment of Histidine Residues in Dihydrofolate Reductase
Source: PLoS One. 2011 Feb 16;6(2):e17055. doi: 10.1371/journal.pone.0017055 (PMC3040192; doi:10.1371/journal.pone.0017055)
Supplement: Table S1 — Histidine-containing peptides/peptide fragments monitored. *His141&149-peptide (Ser138 - Tyr151) contains His141 and 149. The amino acid sequences, positions and monitored ions shown for His141 and 149 are for the fragment ions (b11 and y10, respectively) produced from the peptide by collision-induced dissociation. (XLS) [file pone.0017055.s004.xls]

## Sheet: Sheet1
Table S1. Histidine-containing peptides/peptide fragments monitored.
	amino acid sequence of	position of	ions used for calculating
peptide	peptide/peptide fragment	peptide/peptide fragment	the rate of H-D exchange, m/z
His45	GRHTW	G43 - W47	m/z 328.67 and 329.17 (z = 2)
His114	LTHIDAEVE	L112 - E120	m/z 513.76 and 514.26 (z = 2)
His124	GDTHFPDYEPDDWESVF	G121 - F137	m/z 1028.41 and 1028.91 (z = 2)
*His141&149 (His141)	SEFHDADAQNS (b11)	S138 - Y148	m/z 1202.47 and 1203.47 (z = 1)
*His141&149 (His149)	DADAQNSHSY (y10)	S142 - Y151	m/z 1107.43 and 1108.43 (z = 1)
*His141&149-peptide (Ser138 - Tyr151) contains His141 and 149. The amino acid sequences, positions and monitored ions shown for His141 and 149 are for the fragment ions (b11 and y10, respectively) produced from the peptide by collision-induced dissociation.
